# Supplementary material for: Iterative Decomposition of Water and Fat with Echo Asymmetry and Least-Squares Estimation (IDEAL) Magnetic Resonance Imaging as a Biomarker for Symptomatic Multiple Myeloma
Source: PLoS One. 2015 Feb 23;10(2):e0116842. doi: 10.1371/journal.pone.0116842 (PMC4338220; doi:10.1371/journal.pone.0116842)
Supplement: S1 Table — FSF, fat-signal fraction; L1 to L3, L1 to L3 vertebral body, respectively (XLS) [file pone.0116842.s002.xls]

## Sheet: Sheet1
FSF	L1	L2	L3
82.6757	85.3743	83.4998	78.844
44.4236	36.696	51.3001	45.2299
32.8095	38.8974	28.1749	31.5563
67.764	65.0782	66.2372	71.7665
26.3881	23.915	28.0548	27.5124
74.26	74.2392	73.4532	74.9028
77.9599	76.2492	79.5178	Fractured
72.1146	71.4394	70.2332	74.3967
70.4523	68.2639	69.4843	73.3341
43.9566	36.7886	47.9578	47.829
63.0143	62.908	63.1087	Fractured
25.9319	Fractured	25.6188	26.346
62.8864	62.2514	63.5214	Fractured
58.4614	61.597	51.783	60.9209
68.1444	68.7564	67.4929	69.5695
54.7191	56.2715	51.3106	56.3037
48.0316	Fractured	43.9626	52.1005
10.6812	11.8101	13.3566	7.35146
60.5548	58.8355	62.337	59.4696
71.6864	70.3159	Fractured	73.2221
24.3475	24.0108	24.6991	26.2697
76.0907	Fractured	75.7322	76.4493
45.2016	42.0696	47.4187	46.1916
77.185	76.5976	77.7632	Fractured
61.1108	58.9713	Fractured	63.2504
46.4694	43.2997	49.6721	48.5967
12.873	17.3588	Fractured	8.38712
80.8236	79.6239	82.1123	Fractured
69.1818	71.1962	66.823	65.4657
73.5323	72.1169	73.8988	74.5546
76.372	74.5535	78.3425	77.7672
70.3006	69.8513	70.7498	Fractured
30.032	29.4583	Fractured	30.8058
39.1558	Fractured	39.5681	38.7436
50	8.52975	11.2618	17.0439
